# Supplementary material for: Comparative genotypic characterization related to antibiotic resistance phenotypes of clinical carbapenem-resistant Acinetobacter baumannii MTC1106 (ST2) and MTC0619 (ST25)
Source: BMC Genomics. 2023 Nov 17;24:689. doi: 10.1186/s12864-023-09734-2 (PMC10655397; doi:10.1186/s12864-023-09734-2)
Supplement: Supplementary file 2 — Additional file 2: Table S1. Predicted prophage regions in MTC0619 and MTC1106. Table S2. List of A. baumannii genomes included for pangenome analysis involving a diverse A. baumannii clones. Table S3. List of A. baumannii genomes included for pangenome analysis of Thai isolates belonging to ST2 and ST25. [file 12864_2023_9734_MOESM2_ESM.xlsx]

## Sheet: Table S1
Table S1 Predicted prophage regions in isolates MTC0619 and MTC1106
Isolate code	Prophage region	Length	Contig	Start	End	Completeness category	Functional category of bacteriophage genes
MTC0619	1	38.4 kb	2	232105	270588	Incomplete	tail. capsid, head
	2	26.8 kb	14	10071	36888	Questionable	tail, terminase, portal, head, plate
	3	9.4 kb	15	1203	10669	Incomplete	tail
	4	39.1 kb	25	1462	40658	Intact	integrase, tail, plate, capsid, terminase, portal
	5	41.2 kb	30	932	42148	Intact	integrase, tail, capsid, head
	6	9.3 kb	31	1126	10451	Incomplete	tail, head
	7	33.7 kb	31	284	34050	Incomplete	capsid, tail
MTC1106	1	18.1 kb	1	191899	210054	Incomplete	head, integrase
	2	14.8 kb	32	9141	23982	Incomplete	integrase, tail, capsid
	3	10.1 kb	32	27364	37538	Incomplete	head, tail
	4	10.3 kb	38	14158	24480	Incomplete	portal
	5	19.9 kb	41	937	20879	Incomplete	tail, portal, head, capsid
	6	14.4 kb	43	1	14460	Incomplete	tail
	7	8.8 kb	50	1	8845	Incomplete	coat, head

## Sheet: Table S2
Table S2 List of A. baumannii genomes included for pangenome analysis involving a diverse A. baumannii clones
No.	#Bioproject	#Assembly	#WGS	#BioSample	Strain	ST	Ref.
1	PRJNA545079	GCA_006492245.1	VHFA00000000	SAMN12087692	MRSN334	2	Galac et al., 2020
2	PRJNA545079	GCA_006492125.1	VHDU00000000	SAMN12087693	MRSN843	417	Galac et al., 2020
3	PRJNA545079	GCA_006492155.1	VHDT00000000	SAMN12087694	MRSN918	2	Galac et al., 2020
4	PRJNA545079	GCA_006491985.1	VHDS00000000	SAMN12087695	MRSN959	1	Galac et al., 2020
5	PRJNA545079	GCA_006491965.1	VHDR00000000	SAMN12087696	MRSN960	1	Galac et al., 2020
6	PRJNA545079	GCA_006493925.1	VHHG00000000	SAMN12087697	MRSN1171	2	Galac et al., 2020
7	PRJNA545079	GCA_006493655.1	VHHF00000000	SAMN12087698	MRSN1174	2	Galac et al., 2020
8	PRJNA545079	GCA_006494305.1	VHHD00000000	SAMN12087699	MRSN1183	267	Galac et al., 2020
9	PRJNA545079	GCA_006494255.1	VHHC00000000	SAMN12087700	MRSN1187	79	Galac et al., 2020
10	PRJNA545079	GCA_006494265.1	VHHB00000000	SAMN12087701	MRSN1196	108	Galac et al., 2020
11	PRJNA545079	GCA_006494165.1	VHHA00000000	SAMN12087702	MRSN1311	1	Galac et al., 2020
12	PRJNA545079	GCA_006493835.1	VHGQ00000000	SAMN12087703	MRSN1551	10	Galac et al., 2020
13	PRJNA545079	GCA_006493845.1	VHGE00000000	SAMN12087704	MRSN2821	537	Galac et al., 2020
14	PRJNA545079	GCA_006492795.1	VHEZ00000000	SAMN12087705	MRSN3360	499	Galac et al., 2020
15	PRJNA545079	GCA_006492495.1	VHEV00000000	SAMN12087649	MRSN3658	54	Galac et al., 2020
16	PRJNA545079	GCA_006492785.1	VHEU00000000	SAMN12087650	MRSN3692	32	Galac et al., 2020
17	PRJNA545079	GCA_006492705.1	VHET00000000	SAMN12087651	MRSN3874	111	Galac et al., 2020
18	PRJNA545079	GCA_006492085.1	VHER00000000	SAMN12087706	MRSN4484	195	Galac et al., 2020
19	PRJNA545079	GCA_006492305.1	VHEM00000000	SAMN12087707	MRSN4943	2	Galac et al., 2020
20	PRJNA545079	GCA_006491955.1	VHEL00000000	SAMN12087652	MRSN5969	239	Galac et al., 2020
21	PRJNA545079	GCA_006492195.1	VHEK00000000	SAMN12087708	MRSN6541	1	Galac et al., 2020
22	PRJNA545079	GCA_006492575.1	VHEJ00000000	SAMN12087709	MRSN7067	81	Galac et al., 2020
23	PRJNA545079	GCA_006492505.1	VHEI00000000	SAMN12087710	MRSN7113	973	Galac et al., 2020
24	PRJNA545079	GCA_006492375.1	VHEH00000000	SAMN12087711	MRSN7124	10	Galac et al., 2020
25	PRJNA545079	GCA_006492635.1	VHEG00000000	SAMN12087712	MRSN7137	25	Galac et al., 2020
26	PRJNA545079	GCA_006492295.1	VHEF00000000	SAMN12087713	MRSN7153	203	Galac et al., 2020
27	PRJNA545079	GCA_006492065.1	VHEE00000000	SAMN12087714	MRSN7213	1	Galac et al., 2020
28	PRJNA545079	GCA_006492175.1	VHED00000000	SAMN12087715	MRSN7251	32	Galac et al., 2020
29	PRJNA545079	GCA_006492385.1	VHEC00000000	SAMN12087716	MRSN7431	2	Galac et al., 2020
30	PRJNA545079	GCA_006492885.1	VHEB00000000	SAMN12087717	MRSN7446	963	Galac et al., 2020
31	PRJNA545079	GCA_006492615.1	VHEA00000000	SAMN12087718	MRSN7460	126	Galac et al., 2020
32	PRJNA545079	GCA_006492165.1	VHDZ00000000	SAMN12087719	MRSN7521	415	Galac et al., 2020
33	PRJNA545079	GCA_006492515.1	VHDY00000000	SAMN12087720	MRSN7576	150	Galac et al., 2020
34	PRJNA545079	GCA_006491975.1	VHDX00000000	SAMN12087721	MRSN7690	23	Galac et al., 2020
35	PRJNA545079	GCA_006492405.1	VHDW00000000	SAMN12087722	MRSN7725	412	Galac et al., 2020
36	PRJNA545079	GCA_006492865.1	VHDV00000000	SAMN12087723	MRSN7735	78	Galac et al., 2020
37	PRJNA545079	GCA_006493855.1	VHHM00000000	SAMN12087724	MRSN10372	56	Galac et al., 2020
38	PRJNA545079	GCA_006493645.1	VHHL00000000	SAMN12087725	MRSN11224	1108	Galac et al., 2020
39	PRJNA545079	GCA_006494665.1	VHHK00000000	SAMN12087726	MRSN11663	136	Galac et al., 2020
40	PRJNA545079	GCA_006493685.1	VHHJ00000000	SAMN12087727	MRSN11669	16	Galac et al., 2020
41	PRJNA545079	GCA_006493765.1	VHHI00000000	SAMN12087728	MRSN11695	229	Galac et al., 2020
42	PRJNA545079	GCA_006494005.1	VHHH00000000	SAMN12087729	MRSN11703	3	Galac et al., 2020
43	PRJNA545079	GCA_006494285.1	VHHE00000000	SAMN12087730	MRSN11816	374	Galac et al., 2020
44	PRJNA545079	GCA_006494215.1	VHGZ00000000	SAMN12087645	MRSN14193	1	Galac et al., 2020
45	PRJNA545079	GCA_006494225.1	VHGY00000000	SAMN12087646	MRSN14237	1118	Galac et al., 2020
46	PRJNA545079	GCA_006494175.1	VHGX00000000	SAMN12087640	MRSN14427	622	Galac et al., 2020
47	PRJNA545079	GCA_006494155.1	VHGW00000000	SAMN12087641	MRSN15049	1	Galac et al., 2020
48	PRJNA545079	GCA_006494115.1	VHGV00000000	SAMN12087731	MRSN15070	403	Galac et al., 2020
49	PRJNA545079	GCA_006494055.1	VHGU00000000	SAMN12087732	MRSN15075	464	Galac et al., 2020
50	PRJNA545079	GCA_006493915.1	VHGT00000000	SAMN12087733	MRSN15088	107	Galac et al., 2020
51	PRJNA545079	GCA_006494575.1	VHGS00000000	SAMN12087688	MRSN15093	106	Galac et al., 2020
52	PRJNA545079	GCA_006494085.1	VHGR00000000	SAMN12087689	MRSN15129	1126	Galac et al., 2020
53	PRJNA545079	GCA_006494565.1	VHGP00000000	SAMN12087653	MRSN15574	85	Galac et al., 2020
54	PRJNA545079	GCA_006494585.1	VHGO00000000	SAMN12087734	MRSN16880	10	Galac et al., 2020
55	PRJNA545079	GCA_006494065.1	VHGN00000000	SAMN12087735	MRSN17493	632	Galac et al., 2020
56	PRJNA545079	GCA_006493735.1	VHGM00000000	SAMN12087690	MRSN19482	79	Galac et al., 2020
57	PRJNA545079	GCA_006494015.1	VHGL00000000	SAMN12087647	MRSN21660	250	Galac et al., 2020
58	PRJNA545079	GCA_006658595.1	VHGK00000000	SAMN12087648	MRSN21681	103	Galac et al., 2020
59	PRJNA545079	GCA_006493975.1	VHGJ00000000	SAMN12087691	MRSN22112	193	Galac et al., 2020
60	PRJNA545079	GCA_006658565.1	VHGI00000000	SAMN12087642	MRSN23390	15	Galac et al., 2020
61	PRJNA545079	GCA_006493815.1	VHGH00000000	SAMN12087736	MRSN24008	2	Galac et al., 2020
62	PRJNA545079	GCA_006493875.1	VHGG00000000	SAMN12087654	MRSN24603	428	Galac et al., 2020
63	PRJNA545079	GCA_006493745.1	VHGF00000000	SAMN12087655	MRSN25547	2	Galac et al., 2020
64	PRJNA545079	GCA_006493755.1	VHGD00000000	SAMN12087737	MRSN29908	2	Galac et al., 2020
65	PRJNA545079	GCA_006493955.1	VHGC00000000	SAMN12087656	MRSN29999	240	Galac et al., 2020
66	PRJNA545079	GCA_006493705.1	VHGB00000000	SAMN12087657	MRSN30000	136	Galac et al., 2020
67	PRJNA545079	GCA_006493945.1	VHGA00000000	SAMN12087658	MRSN30885	40	Galac et al., 2020
68	PRJNA545079	GCA_006494075.1	VHFZ00000000	SAMN12087659	MRSN30896	515	Galac et al., 2020
69	PRJNA545079	GCA_006491885.1	VHFY00000000	SAMN12087660	MRSN30909	32	Galac et al., 2020
70	PRJNA545079	GCA_006492715.1	VHFX00000000	SAMN12087661	MRSN30912	665	Galac et al., 2020
71	PRJNA545079	GCA_006493045.1	VHFW00000000	SAMN12087662	MRSN30945	48	Galac et al., 2020
72	PRJNA545079	GCA_006494615.1	VHFV00000000	SAMN12087663	MRSN31159	972	Galac et al., 2020
73	PRJNA545079	GCA_006491855.1	VHFU00000000	SAMN12087664	MRSN31196	20	Galac et al., 2020
74	PRJNA545079	GCA_006491865.1	VHFT00000000	SAMN12087665	MRSN31461	49	Galac et al., 2020
75	PRJNA545079	GCA_006491875.1	VHFS00000000	SAMN12087666	MRSN31468	154	Galac et al., 2020
76	PRJNA545079	GCA_006492335.1	VHFR00000000	SAMN12087667	MRSN31523	25	Galac et al., 2020
77	PRJNA545079	GCA_006492315.1	VHFQ00000000	SAMN12087668	MRSN31915	1130	Galac et al., 2020
78	PRJNA545079	GCA_006492985.1	VHFP00000000	SAMN12087669	MRSN31937	498	Galac et al., 2020
79	PRJNA545079	GCA_006493035.1	VHFO00000000	SAMN12087670	MRSN31942	32	Galac et al., 2020
80	PRJNA545079	GCA_006492775.1	VHFN00000000	SAMN12087671	MRSN31947	32	Galac et al., 2020
81	PRJNA545079	GCA_006493005.1	VHFM00000000	SAMN12087672	MRSN32076	40	Galac et al., 2020
82	PRJNA545079	GCA_006492805.1	VHFL00000000	SAMN12087673	MRSN32104	25	Galac et al., 2020
83	PRJNA545079	GCA_006492525.1	VHFK00000000	SAMN12087674	MRSN32108	1	Galac et al., 2020
84	PRJNA545079	GCA_006492215.1	VHFJ00000000	SAMN12087675	MRSN32142	155	Galac et al., 2020
85	PRJNA545079	GCA_006492945.1	VHFI00000000	SAMN12087738	MRSN32304	338	Galac et al., 2020
86	PRJNA545079	GCA_006492965.1	VHFH00000000	SAMN12087676	MRSN32797	1095	Galac et al., 2020
87	PRJNA545079	GCA_006492855.1	VHFG00000000	SAMN12087677	MRSN32842	1093	Galac et al., 2020
88	PRJNA545079	GCA_006492735.1	VHFF00000000	SAMN12087678	MRSN32865	94	Galac et al., 2020
89	PRJNA545079	GCA_006492675.1	VHFE00000000	SAMN12087679	MRSN32866	2	Galac et al., 2020
90	PRJNA545079	GCA_006492475.1	VHFD00000000	SAMN12087680	MRSN32875	388	Galac et al., 2020
91	PRJNA545079	GCA_006492425.1	VHFC00000000	SAMN12087681	MRSN32892	307	Galac et al., 2020
92	PRJNA545079	GCA_006492925.1	VHFB00000000	SAMN12087682	MRSN32915	2	Galac et al., 2020
93	PRJNA545079	GCA_006492395.1	VHEY00000000	SAMN12087683	MRSN337038	636	Galac et al., 2020
94	PRJNA545079	GCA_006492905.1	VHEX00000000	SAMN12087684	MRSN351162	412	Galac et al., 2020
95	PRJNA545079	GCA_006492685.1	VHEW00000000	SAMN12087685	MRSN351524	113	Galac et al., 2020
96	PRJNA545079	GCA_006492625.1	VHES00000000	SAMN12087739	MRSN423159	2	Galac et al., 2020
97	PRJNA545079	GCA_006492265.1	VHEQ00000000	SAMN12087643	MRSN480561	25	Galac et al., 2020
98	PRJNA545079	GCA_006492585.1	VHEP00000000	SAMN12087644	MRSN480622	215	Galac et al., 2020
99	PRJNA545079	GCA_006492075.1	VHEO00000000	SAMN12087686	MRSN489669	2	Galac et al., 2020
100	PRJNA545079	GCA_006492055.1	VHEN00000000	SAMN12087687	MRSN489678	19	Galac et al., 2020
101	PRJNA13001	GCA_000069205.1	N/A	SAMEA3138277	SDF	17	NCBI GenBank
102	PRJNA28921	GCF_000069245.1	N/A	SAMEA3138279	AYE	1	NCBI GenBank
103	PRJNA474045	GCF_005519135.2	N/A	SAMN09302593	ACICU	2	NCBI GenBank
104	PRJNA629538	GCF_013372085.1	N/A	SAMN14779651	ATCC 17978	437	NCBI GenBank
105	PRJNA557095	GCF_009035845.1	N/A	SAMN12389466	ATCC 19606	52	NCBI GenBank
106	PRJNA854605	GCA_029990995.1	JAMZNM000000000	SAMN29439287	MTC0619	25	This study
107	PRJNA854605	GCA_029990985.1	JAMZNL000000000	SAMN29439938	MTC1106	2	This study

## Sheet: Table S3
Table S3 List of A. baumannii genomes included for pangenome analysis of Thai isolates belonging to ST2 and ST25
No.	#Bioproject	#Assembly	#WGS	#BioSample	Strain	ST	Ref.
1	PRJEB19226	GCA_900493395.1	UFDM00000000	SAMEA4394742	N/A	2	PathogenWatch
2	PRJEB19226	GCA_900493565.1	UFDJ00000000	SAMEA4394745	N/A	2	PathogenWatch
3	PRJEB19226	GCA_900494395.1	UFGJ00000000	SAMEA104305180	N/A	2	PathogenWatch
4	PRJEB19226	GCA_900494405.1	UFGK00000000	SAMEA104305181	N/A	2	PathogenWatch
5	PRJEB19226	GCA_900494425.1	UFGQ00000000	SAMEA104305173	N/A	2	PathogenWatch
6	PRJEB19226	GCA_900494455.1	UFGN00000000	SAMEA104305178	N/A	2	PathogenWatch
7	PRJEB19226	GCA_900494465.1	UFGR00000000	SAMEA104305179	N/A	2	PathogenWatch
8	PRJEB19226	GCA_900494495.1	UFHB00000000	SAMEA104305187	N/A	2	PathogenWatch
9	PRJEB19226	GCA_900494515.1	UFGV00000000	SAMEA104305184	N/A	2	PathogenWatch
10	PRJEB19226	GCA_900494555.1	UFGW00000000	SAMEA104305189	N/A	2	PathogenWatch
11	PRJEB19226	GCA_900494665.1	UFHG00000000	SAMEA104305205	N/A	2	PathogenWatch
12	PRJEB19226	GCA_900494695.1	UFIZ00000000	SAMEA104305183	N/A	2	PathogenWatch
13	PRJEB19226	GCA_900494765.1	UFHI00000000	SAMEA104305186	N/A	2	PathogenWatch
14	PRJEB19226	GCA_900494805.1	UFID00000000	SAMEA104305194	N/A	2	PathogenWatch
15	PRJEB19226	GCA_900494825.1	UFHY00000000	SAMEA104305195	N/A	2	PathogenWatch
16	PRJEB19226	GCA_900494835.1	UFIA00000000	SAMEA104305211	N/A	2	PathogenWatch
17	PRJEB19226	GCA_900494845.1	UFIF00000000	SAMEA104305197	N/A	2	PathogenWatch
18	PRJEB19226	GCA_900494885.1	UFIB00000000	SAMEA104305214	N/A	2	PathogenWatch
19	PRJEB19226	GCA_900494895.1	UFIC00000000	SAMEA104305209	N/A	2	PathogenWatch
20	PRJEB19226	GCA_900494905.1	UFHZ00000000	SAMEA104305190	N/A	2	PathogenWatch
21	PRJEB19226	GCA_900494915.1	UFIE00000000	SAMEA104305206	N/A	2	PathogenWatch
22	PRJEB19226	GCA_900494925.1	UFIL00000000	SAMEA104305199	N/A	2	PathogenWatch
23	PRJEB19226	GCA_900494945.1	UIRI00000000	SAMEA104305208	N/A	2	PathogenWatch
24	PRJEB19226	GCA_900494965.1	UFII00000000	SAMEA104305207	N/A	2	PathogenWatch
25	PRJEB19226	GCA_900494975.1	UFIJ00000000	SAMEA104305196	N/A	25	PathogenWatch
26	PRJEB19226	GCA_900494985.1	UFIP00000000	SAMEA104305201	N/A	2	PathogenWatch
27	PRJEB19226	GCA_900495035.1	UFIS00000000	SAMEA104305216	N/A	2	PathogenWatch
28	PRJEB19226	GCA_900495055.1	UFIU00000000	SAMEA104305217	N/A	2	PathogenWatch
29	PRJEB19226	GCA_900495065.1	UFIW00000000	SAMEA104305221	N/A	2	PathogenWatch
30	PRJEB19226	GCA_900495075.1	UFIX00000000	SAMEA104305218	N/A	2	PathogenWatch
31	PRJEB19226	GCA_900495085.1	UFJK00000000	SAMEA104305234	N/A	2	PathogenWatch
32	PRJEB19226	GCA_900495095.1	UFJB00000000	SAMEA104305233	N/A	2	PathogenWatch
33	PRJEB19226	GCA_900495125.1	UFJH00000000	SAMEA104305222	N/A	2	PathogenWatch
34	PRJEB19226	GCA_900495145.1	UFJG00000000	SAMEA104305223	N/A	2	PathogenWatch
35	PRJEB19226	GCA_900495155.1	UFJE00000000	SAMEA104305227	N/A	2	PathogenWatch
36	PRJEB19226	GCA_900495165.1	UFJM00000000	SAMEA104305236	N/A	2	PathogenWatch
37	PRJEB19226	GCA_900495175.1	UFJD00000000	SAMEA104305231	N/A	2	PathogenWatch
38	PRJEB19226	GCA_900495185.1	UFJI00000000	SAMEA104305228	N/A	2	PathogenWatch
39	PRJEB19226	GCA_900495245.1	UFJN00000000	SAMEA104305237	N/A	2	PathogenWatch
40	PRJEB19226	GCA_900495255.1	UFJQ00000000	SAMEA104305224	N/A	2	PathogenWatch
41	PRJEB19226	GCA_900495275.1	UFJU00000000	SAMEA104305245	N/A	2	PathogenWatch
42	PRJEB19226	GCA_900495285.1	UFJV00000000	SAMEA104305243	N/A	2	PathogenWatch
43	PRJEB19226	GCA_900495325.1	UFJS00000000	SAMEA104305244	N/A	2	PathogenWatch
44	PRJEB19226	GCA_900495335.1	UFKM00000000	SAMEA104305260	N/A	2	PathogenWatch
45	PRJEB19226	GCA_900495375.1	UFKP00000000	SAMEA104305252	N/A	2	PathogenWatch
46	PRJEB19226	GCA_900495395.1	UFKA00000000	SAMEA104305265	N/A	2	PathogenWatch
47	PRJEB19226	GCA_900495425.1	UFKD00000000	SAMEA104305251	N/A	2	PathogenWatch
48	PRJEB19226	GCA_900495455.1	UFKH00000000	SAMEA104305257	N/A	2	PathogenWatch
49	PRJEB19226	GCA_900495465.1	UFKE00000000	SAMEA104305263	N/A	2	PathogenWatch
50	PRJEB19226	GCA_900495485.1	UFKF00000000	SAMEA104305264	N/A	2	PathogenWatch
51	PRJEB19226	GCA_900495505.1	UFKL00000000	SAMEA104305250	N/A	2	PathogenWatch
52	PRJEB19226	GCA_900495515.1	UFKO00000000	SAMEA104305253	N/A	2	PathogenWatch
53	PRJEB19226	GCA_900495525.1	UFKK00000000	SAMEA104305256	N/A	2	PathogenWatch
54	PRJEB19226	GCA_900495555.1	UFKU00000000	SAMEA104305272	N/A	2	PathogenWatch
55	PRJEB19226	GCA_900495585.1	UFKT00000000	SAMEA104305273	N/A	2	PathogenWatch
56	PRJEB19226	GCA_900495615.1	UFLJ00000000	SAMEA104305289	N/A	2	PathogenWatch
57	PRJEB19226	GCA_900495655.1	UFKZ00000000	SAMEA104305276	N/A	2	PathogenWatch
58	PRJEB19226	GCA_900495665.1	UFLA00000000	SAMEA104305288	N/A	2	PathogenWatch
59	PRJEB19226	GCA_900495685.1	UFLN00000000	SAMEA104305282	N/A	2	PathogenWatch
60	PRJEB19226	GCA_900495695.1	UFLL00000000	SAMEA104305277	N/A	2	PathogenWatch
61	PRJEB19226	GCA_900495705.1	UFLE00000000	SAMEA104305285	N/A	2	PathogenWatch
62	PRJEB19226	GCA_900495715.1	UFLB00000000	SAMEA104305280	N/A	2	PathogenWatch
63	PRJEB19226	GCA_900495725.1	UFLK00000000	SAMEA104305278	N/A	2	PathogenWatch
64	PRJEB19226	GCA_900495735.1	UFLI00000000	SAMEA104305281	N/A	25	PathogenWatch
65	PRJEB19226	GCA_900495755.1	UFLF00000000	SAMEA104305279	N/A	2	PathogenWatch
66	PRJEB19226	GCA_900495765.1	UFLG00000000	SAMEA104305284	N/A	2	PathogenWatch
67	PRJEB19226	GCA_900495775.1	UFLM00000000	SAMEA104305287	N/A	2	PathogenWatch
68	PRJEB19226	GCA_900495785.1	UFLO00000000	SAMEA104305286	N/A	2	PathogenWatch
69	PRJEB19226	GCA_900495805.1	UFLP00000000	SAMEA104305296	N/A	2	PathogenWatch
70	PRJEB19226	GCA_900495825.1	UFLQ00000000	SAMEA104305298	N/A	2	PathogenWatch
71	PRJEB19226	GCA_900495835.1	UFLW00000000	SAMEA104305297	N/A	25	PathogenWatch
72	PRJEB19226	GCA_900495845.1	UFLX00000000	SAMEA104305295	N/A	2	PathogenWatch
73	PRJEB19226	GCA_900495855.1	UFMB00000000	SAMEA104305311	N/A	2	PathogenWatch
74	PRJEB19226	GCA_900495875.1	UFMA00000000	SAMEA104305307	N/A	2	PathogenWatch
75	PRJEB19226	GCA_900495885.1	UFMC00000000	SAMEA104305310	N/A	2	PathogenWatch
76	PRJEB19226	GCA_900495895.1	UFLZ00000000	SAMEA104305312	N/A	2	PathogenWatch
77	PRJEB19226	GCA_900495905.1	UFME00000000	SAMEA104305305	N/A	2	PathogenWatch
78	PRJEB19226	GCA_900495925.1	UFMI00000000	SAMEA104305314	N/A	2	PathogenWatch
79	PRJEB19226	GCA_900495995.1	UFMM00000000	SAMEA104305302	N/A	2	PathogenWatch
80	PRJEB19226	GCA_900496005.1	UFMK00000000	SAMEA104305300	N/A	2	PathogenWatch
81	PRJEB19226	GCA_900496025.1	UFMT00000000	SAMEA104305322	N/A	2	PathogenWatch
82	PRJEB19226	GCA_900496055.1	UFMV00000000	SAMEA104305317	N/A	2	PathogenWatch
83	PRJEB19226	GCA_900496075.1	UFMU00000000	SAMEA104305321	N/A	2	PathogenWatch
84	PRJEB19226	GCA_900496085.1	UFMR00000000	SAMEA104305323	N/A	2	PathogenWatch
85	PRJEB19226	GCA_900496095.1	UFMS00000000	SAMEA104305319	N/A	25	PathogenWatch
86	PRJEB19226	GCA_900496205.1	UFNH00000000	SAMEA104305339	N/A	2	PathogenWatch
87	PRJEB19226	GCA_900496225.1	UFNI00000000	SAMEA104305336	N/A	2	PathogenWatch
88	PRJEB19226	GCA_900496255.1	UFNK00000000	SAMEA104305332	N/A	2	PathogenWatch
89	PRJEB19226	GCA_900496265.1	UFNF00000000	SAMEA104305327	N/A	2	PathogenWatch
90	PRJEB19226	GCA_900496285.1	UFMY00000000	SAMEA104305330	N/A	2	PathogenWatch
91	PRJEB19226	GCA_900496305.1	UFMZ00000000	SAMEA104305338	N/A	2	PathogenWatch
92	PRJEB19226	GCA_900496315.1	UFNE00000000	SAMEA104305328	N/A	2	PathogenWatch
93	PRJEB19226	GCA_900496325.1	UFNJ00000000	SAMEA104305335	N/A	25	PathogenWatch
94	PRJEB19226	GCA_900496345.1	UFNC00000000	SAMEA104305334	N/A	2	PathogenWatch
95	PRJEB19226	GCA_900496355.1	UFNV00000000	SAMEA104305353	N/A	2	PathogenWatch
96	PRJEB19226	GCA_900496375.1	UFNU00000000	SAMEA104305350	N/A	2	PathogenWatch
97	PRJEB19226	GCA_900496385.1	UFNR00000000	SAMEA104305349	N/A	2	PathogenWatch
98	PRJEB19226	GCA_900496445.1	UFOC00000000	SAMEA104305357	N/A	2	PathogenWatch
99	PRJEB19226	GCA_900496565.1	UFOW00000000	SAMEA104305363	N/A	2	PathogenWatch
100	PRJEB19226	GCA_900496635.1	UFOL00000000	SAMEA104305378	N/A	2	PathogenWatch
101	PRJEB19226	GCA_900496655.1	UFOQ00000000	SAMEA104305382	N/A	2	PathogenWatch
102	PRJEB19226	GCA_900496695.1	UFPH00000000	SAMEA104305370	N/A	2	PathogenWatch
103	PRJEB19226	GCA_900496745.1	UFPC00000000	SAMEA104305369	N/A	25	PathogenWatch
104	PRJEB19226	GCA_900496755.1	UFPI00000000	SAMEA104305388	N/A	2	PathogenWatch
105	PRJEB19226	GCA_900496775.1	UFPG00000000	SAMEA104305391	N/A	2	PathogenWatch
106	PRJEB19226	GCA_900496785.1	UFPK00000000	SAMEA104305393	N/A	2	PathogenWatch
107	PRJEB19226	GCA_900496795.1	UFPJ00000000	SAMEA104305394	N/A	2	PathogenWatch
108	PRJEB19226	GCA_900496835.1	UFPT00000000	SAMEA104305398	N/A	2	PathogenWatch
109	PRJEB19226	GCA_900496845.1	UFPN00000000	SAMEA104305399	N/A	2	PathogenWatch
110	PRJEB19226	GCA_900496855.1	UFPY00000000	SAMEA104305392	N/A	2	PathogenWatch
111	PRJEB19226	GCA_900496875.1	UFPZ00000000	SAMEA104305395	N/A	2	PathogenWatch
112	PRJEB19226	GCA_900496915.1	UFPQ00000000	SAMEA104305396	N/A	2	PathogenWatch
113	PRJEB19226	GCA_900496955.1	UFPS00000000	SAMEA104305403	N/A	2	PathogenWatch
114	PRJNA389557	GCA_002239735.1	NIUM00000000	SAMN07203009	ABCRPSTH01	2	PathogenWatch
115	PRJNA389557	GCA_002239865.1	NIUL00000000	SAMN07203010	ABCRPUTH03	2	PathogenWatch
116	PRJNA389557	GCA_002239885.1	NIUN00000000	SAMN07203008	ABCRPSTH02	2	PathogenWatch
117	PRJNA389557	GCA_002249135.1	NQEQ00000000	SAMN07450689	ABCRPSTH03	2	PathogenWatch
118	PRJNA389557	GCA_002249185.1	NQER00000000	SAMN07450688	ABCRPSTH04	2	PathogenWatch
119	PRJNA389557	GCA_002249225.1	NQEU00000000	SAMN07450685	ABCRPSTH07	2	PathogenWatch
120	PRJNA389557	GCA_002249245.1	NQES00000000	SAMN07450687	ABCRPSTH05	2	PathogenWatch
121	PRJNA389557	GCA_002249255.1	NQEW00000000	SAMN07450683	ABCRPSTH09	2	PathogenWatch
122	PRJNA389557	GCA_002249265.1	NQET00000000	SAMN07450686	ABCRPSTH06	2	PathogenWatch
123	PRJNA389557	GCA_002249305.1	NQEX00000000	SAMN07450598	ABCRPSTH10	2	PathogenWatch
124	PRJNA389557	GCA_002249325.1	NQEZ00000000	SAMN07450596	ABCRPSTH12	2	PathogenWatch
125	PRJNA389557	GCA_002249335.1	NQFA00000000	SAMN07450595	ABCRPUTH04	2	PathogenWatch
126	PRJNA389557	GCA_002249385.1	NQFD00000000	SAMN07450722	ABCRPUTH07	2	PathogenWatch
127	PRJNA389557	GCA_002249405.1	NQFF00000000	SAMN07450720	ABCRPUTH09	2	PathogenWatch
128	PRJNA389557	GCA_002249425.1	NQFE00000000	SAMN07450721	ABCRPUTH08	2	PathogenWatch
129	PRJNA389557	GCA_002249465.1	NQFI00000000	SAMN07450717	ABCRPUTH12	2	PathogenWatch
130	PRJNA389557	GCA_002249505.1	NQFK00000000	SAMN07450715	ABCRPUTH14	2	PathogenWatch
131	PRJNA389557	GCA_002249525.1	NQFL00000000	SAMN07450714	ABCRPUTH15	2	PathogenWatch
132	PRJNA389557	GCA_002249545.1	NQEV00000000	SAMN07450684	ABCRPSTH08	2	PathogenWatch
133	PRJNA389557	GCA_002249585.1	NQEY00000000	SAMN07450597	ABCRPSTH11	2	PathogenWatch
134	PRJNA389557	GCA_002249605.1	NQFH00000000	SAMN07450718	ABCRPUTH11	2	PathogenWatch
135	PRJNA389557	GCA_002249655.1	NQFC00000000	SAMN07450593	ABCRPUTH06	2	PathogenWatch
136	PRJNA623108	N/A	N/A	SAMN14538764	A5-658-KKU	2	PathogenWatch
137	PRJNA623108	N/A	N/A	SAMN14538765	A240-KKU	2	PathogenWatch
138	PRJNA623108	N/A	N/A	SAMN14538766	A243-KKU	2	PathogenWatch
139	PRJNA623108	N/A	N/A	SAMN14538771	A80-KKU	25	PathogenWatch
140	PRJNA627433	GCA_016486525.1	PDT000751316.1	SAMN14669788	AB1165	25	PathogenWatch
141	PRJNA627433	N/A	N/A	SAMN14669787	AB1162	2	PathogenWatch
142	PRJNA627433	N/A	N/A	SAMN14669886	AB1392	2	PathogenWatch
143	PRJNA627433	N/A	N/A	SAMN14669889	AB1396	2	PathogenWatch
144	PRJNA627433	N/A	N/A	SAMN14669895	AB1406	2	PathogenWatch
145	PRJNA627433	N/A	N/A	SAMN14669907	AB1441	2	PathogenWatch
146	PRJNA627433	N/A	N/A	SAMN14669912	AB1451	2	PathogenWatch
147	PRJNA627433	N/A	N/A	SAMN14669913	AB1463	2	PathogenWatch
148	PRJNA647677	GCA_013778405.1	ASM1377840v1	SAMN15596638	A466	2	PathogenWatch
149	PRJNA735707	GCA_021384645.1	PDT001217344.2	SAMN19593355	19-WSU-01-1	2	PathogenWatch
150	PRJNA735707	GCA_021384695.1	PDT001217340.2	SAMN19593359	19-WSU-01-5	2	PathogenWatch
151	PRJNA752484	GCA_023006205.1	JAIGYM000000000	SAMN20599218	PA030	2	Chukamnerd et al., 2022
152	PRJNA752484	GCA_023006185.1	JAIGYK000000000	SAMN20599220	PA033	25	Chukamnerd et al., 2022
153	PRJNA752484	GCA_023006165.1	JAIGYJ000000000	SAMN20599221	PA036	2	Chukamnerd et al., 2022
154	PRJNA752484	GCA_023006145.1	JAIGYI000000000	SAMN20599222	PA037	2	Chukamnerd et al., 2022
155	PRJNA752484	GCA_023006065.1	JAIGYG000000000	SAMN20599224	PSU044	2	Chukamnerd et al., 2022
156	PRJNA752484	GCA_023005915.1	JAIGYA000000000	SAMN20599230	PSU066	2	Chukamnerd et al., 2022
157	PRJNA752484	GCA_023005865.1	JAIGXZ000000000	SAMN20599231	PSU067	2	Chukamnerd et al., 2022
158	PRJNA752484	GCA_023005725.1	JAIGXX000000000	SAMN20599233	PSU072	2	Chukamnerd et al., 2022
159	PRJNA752484	GCA_023005715.1	JAIGXV000000000	SAMN20599235	PSU075	2	Chukamnerd et al., 2022
160	PRJNA752484	GCA_023005675.1	JAIGXT000000000	SAMN20599237	PSU079	2	Chukamnerd et al., 2022
161	PRJNA752484	GCA_023005495.1	JAIGXQ000000000	SAMN20599240	PSU082	2	Chukamnerd et al., 2022
162	PRJNA752484	GCA_023005485.1	JAIGXO000000000	SAMN20599242	PSU084	2	Chukamnerd et al., 2022
163	PRJNA752484	GCA_023005365.1	JAIGXJ000000000	SAMN20599247	PSU092	2	Chukamnerd et al., 2022
164	PRJNA752484	GCA_023005325.1	JAIGXG000000000	SAMN20599250	PSU102	2	Chukamnerd et al., 2022
165	PRJNA752484	GCA_023005305.1	JAIGXF000000000	SAMN20599251	PSU103	2	Chukamnerd et al., 2022
166	PRJNA752484	GCA_023005265.1	JAIGXD000000000	SAMN20599253	PSU105	2	Chukamnerd et al., 2022
167	PRJNA752484	GCA_023005205.1	JAIGXB000000000	SAMN20599255	PSU108	25	Chukamnerd et al., 2022
168	PRJNA752484	GCA_023005245.1	JAIGXA000000000	SAMN20599256	PSU109	2	Chukamnerd et al., 2022
169	PRJNA752484	GCA_023005165.1	JAIGWY000000000	SAMN20599258	PSU111	2	Chukamnerd et al., 2022
170	PRJNA752484	GCA_023005105.1	JAIGWV000000000	SAMN20599261	PSU119	2	Chukamnerd et al., 2022
171	PRJNA752484	GCA_023005065.1	JAIGWU000000000	SAMN20599262	PSU120	2	Chukamnerd et al., 2022
172	PRJNA752484	GCA_023005045.1	JAIGWT000000000	SAMN20599263	PSU121	2	Chukamnerd et al., 2022
173	PRJNA752484	GCA_023004825.1	JAIGWG000000000	SAMN20599276	PSU143	2	Chukamnerd et al., 2022
174	PRJNA752484	GCA_023004725.1	JAIGWE000000000	SAMN20599278	PT004	25	Chukamnerd et al., 2022
175	PRJNA752484	GCA_023004685.1	JAIGWA000000000	SAMN20599282	PT008	2	Chukamnerd et al., 2022
176	PRJNA752484	GCA_023004515.1	JAIGVS000000000	SAMN20599290	PT027	2	Chukamnerd et al., 2022
177	PRJNA752484	GCA_023004445.1	JAIGVP000000000	SAMN20599293	PT031	2	Chukamnerd et al., 2022
178	PRJNA752484	GCA_023004385.1	JAIGVM000000000	SAMN20599296	PT036	2	Chukamnerd et al., 2022
179	PRJNA752484	GCA_023004285.1	JAIGVG000000000	SAMN20599302	PT043	2	Chukamnerd et al., 2022
180	PRJNA752484	GCA_023004265.1	JAIGVF000000000	SAMN20599303	PT044	2	Chukamnerd et al., 2022
181	PRJNA752484	GCA_023004225.1	JAIGVE000000000	SAMN20599304	PT046	25	Chukamnerd et al., 2022
182	PRJNA752484	GCA_023004205.1	JAIGVC000000000	SAMN20599306	PT049	2	Chukamnerd et al., 2022
183	PRJNA752484	GCA_023004185.1	JAIGVB000000000	SAMN20599307	PT050	2	Chukamnerd et al., 2022
184	PRJNA752484	GCA_023004055.1	JAIGUZ000000000	SAMN20599309	PT054	2	Chukamnerd et al., 2022
185	PRJNA752484	GCA_023003985.1	JAIGUY000000000	SAMN20599310	PT058	2	Chukamnerd et al., 2022
186	PRJNA752484	GCA_023004075.1	JAIGUX000000000	SAMN20599311	PT060	2	Chukamnerd et al., 2022
187	PRJNA752484	GCA_023003035.1	JAIGUP000000000	SAMN20599319	PT074	2	Chukamnerd et al., 2022
188	PRJNA752484	GCA_023002985.1	JAIGUO000000000	SAMN20599320	PT078	2	Chukamnerd et al., 2022
189	PRJNA752484	GCA_023002845.1	JAIGUN000000000	SAMN20599321	PT080	2	Chukamnerd et al., 2022
190	PRJNA752484	GCA_023003025.1	JAIGUL000000000	SAMN20599323	SK002	2	Chukamnerd et al., 2022
191	PRJNA752484	GCA_023002815.1	JAIGUK000000000	SAMN20599324	SK005	2	Chukamnerd et al., 2022
192	PRJNA752484	GCA_023002805.1	JAIGUJ000000000	SAMN20599325	SK009	2	Chukamnerd et al., 2022
193	PRJNA752484	GCA_023002785.1	JAIGUI000000000	SAMN20599326	SK011	2	Chukamnerd et al., 2022
194	PRJNA752484	GCA_023002765.1	JAIGUG000000000	SAMN20599328	SK015	2	Chukamnerd et al., 2022
195	PRJNA752484	GCA_023002715.1	JAIGUD000000000	SAMN20599331	SK025	2	Chukamnerd et al., 2022
196	PRJNA752484	GCA_023002645.1	JAIGUC000000000	SAMN20599332	SK028	2	Chukamnerd et al., 2022
197	PRJNA752484	GCA_023002605.1	JAIGUA000000000	SAMN20599334	SK032	2	Chukamnerd et al., 2022
198	PRJNA752484	GCA_023002585.1	JAIGTY000000000	SAMN20599336	SK034	2	Chukamnerd et al., 2022
199	PRJNA752484	GCA_023002545.1	JAIGTW000000000	SAMN20599338	SK037	2	Chukamnerd et al., 2022
200	PRJNA752484	GCA_023002505.1	JAIGTU000000000	SAMN20599340	SK039	2	Chukamnerd et al., 2022
201	PRJNA752484	GCA_023002525.1	JAIGTT000000000	SAMN20599341	SK040	2	Chukamnerd et al., 2022
202	PRJNA752484	GCA_023002395.1	JAIGTQ000000000	SAMN20599344	SK043	2	Chukamnerd et al., 2022
203	PRJNA752484	GCA_023002405.1	JAIGTP000000000	SAMN20599345	SK044	2	Chukamnerd et al., 2022
204	PRJNA752484	GCA_023002385.1	JAIGTO000000000	SAMN20599346	SK045	2	Chukamnerd et al., 2022
205	PRJNA752484	GCA_023002365.1	JAIGTN000000000	SAMN20599347	SK049	2	Chukamnerd et al., 2022
206	PRJNA752484	GCA_023002345.1	JAIGTM000000000	SAMN20599348	SK050	2	Chukamnerd et al., 2022
207	PRJNA752484	GCA_023002315.1	JAIGTL000000000	SAMN20599349	SK053	2	Chukamnerd et al., 2022
208	PRJNA752484	GCA_023002245.1	JAIGTI000000000	SAMN20599352	SK056	2	Chukamnerd et al., 2022
209	PRJNA752484	GCA_023002225.1	JAIGTH000000000	SAMN20599353	SK057	2	Chukamnerd et al., 2022
210	PRJNA752484	GCA_023002185.1	JAIGTF000000000	SAMN20599355	SK059	2	Chukamnerd et al., 2022
211	PRJNA752484	GCA_023002265.1	JAIGTE000000000	SAMN20599356	SK061	2	Chukamnerd et al., 2022
212	PRJNA752484	GCA_023002165.1	JAIGTD000000000	SAMN20599357	SK062	2	Chukamnerd et al., 2022
213	PRJNA752484	GCA_023002105.1	JAIGTA000000000	SAMN20599360	SK067	2	Chukamnerd et al., 2022
214	PRJNA752484	GCA_023002045.1	JAIGSX000000000	SAMN20599363	SK075	2	Chukamnerd et al., 2022
215	PRJNA752484	GCA_023002025.1	JAIGSW000000000	SAMN20599364	SK078	2	Chukamnerd et al., 2022
216	PRJNA752484	GCA_023002005.1	JAIGSV000000000	SAMN20599365	SK079	2	Chukamnerd et al., 2022
217	PRJNA752484	GCA_023001945.1	JAIGST000000000	SAMN20599367	ST009	2	Chukamnerd et al., 2022
218	PRJNA752484	GCA_023001965.1	JAIGSS000000000	SAMN20599368	ST010	2	Chukamnerd et al., 2022
219	PRJNA752484	GCA_023001905.1	JAIGSQ000000000	SAMN20599370	ST032	2	Chukamnerd et al., 2022
220	PRJNA752484	GCA_023001845.1	JAIGSN000000000	SAMN20599373	TR005	2	Chukamnerd et al., 2022
221	PRJNA752484	GCA_023001825.1	JAIGSM000000000	SAMN20599374	TR010	2	Chukamnerd et al., 2022
222	PRJNA752484	GCA_023001785.1	JAIGSL000000000	SAMN20599375	TR011	2	Chukamnerd et al., 2022
223	PRJNA752484	GCA_023001805.1	JAIGSK000000000	SAMN20599376	TR014	2	Chukamnerd et al., 2022
224	PRJNA752484	GCA_023001745.1	JAIGSJ000000000	SAMN20599377	TR015	2	Chukamnerd et al., 2022
225	PRJNA752484	GCA_023001725.1	JAIGSI000000000	SAMN20599378	TR019	2	Chukamnerd et al., 2022
226	PRJNA752484	GCA_023001765.1	JAIGSH000000000	SAMN20599379	TR020	2	Chukamnerd et al., 2022
227	PRJNA752484	GCA_023001705.1	JAIGSG000000000	SAMN20599380	TR022	2	Chukamnerd et al., 2022
228	PRJNA752484	GCA_023001685.1	JAIGSF000000000	SAMN20599381	TR023	2	Chukamnerd et al., 2022
229	PRJNA752484	GCA_023001635.1	JAIGSE000000000	SAMN20599382	TR025	2	Chukamnerd et al., 2022
230	PRJNA752484	GCA_023001625.1	JAIGSD000000000	SAMN20599383	TR026	2	Chukamnerd et al., 2022
231	PRJNA752484	GCA_023001585.1	JAIGSB000000000	SAMN20599385	TR029	2	Chukamnerd et al., 2022
232	PRJNA752484	GCA_023001565.1	JAIGSA000000000	SAMN20599386	TR032	2	Chukamnerd et al., 2022
233	PRJNA752484	GCA_023001545.1	JAIGRY000000000	SAMN20599388	TR035	2	Chukamnerd et al., 2022
234	PRJNA752484	GCA_023001505.1	JAIGRW000000000	SAMN20599390	TR037	2	Chukamnerd et al., 2022
235	PRJNA752484	GCA_023001465.1	JAIGRV000000000	SAMN20599391	TR038	2	Chukamnerd et al., 2022
236	PRJNA752484	GCA_023001485.1	JAIGRU000000000	SAMN20599392	TR039	2	Chukamnerd et al., 2022
237	PRJNA752484	GCA_023001425.1	JAIGRT000000000	SAMN20599393	TR040	2	Chukamnerd et al., 2022
238	PRJNA752484	GCA_023001405.1	JAIGRS000000000	SAMN20599394	TR041	2	Chukamnerd et al., 2022
239	PRJNA752484	GCA_023001365.1	JAIGRR000000000	SAMN20599395	TR042	2	Chukamnerd et al., 2022
240	PRJNA752484	GCA_023001345.1	JAIGRP000000000	SAMN20599397	TR045	2	Chukamnerd et al., 2022
241	PRJNA752484	GCA_023001435.1	JAIGRO000000000	SAMN20599398	TR047	2	Chukamnerd et al., 2022
242	PRJNA752484	GCA_023001325.1	JAIGRN000000000	SAMN20599399	TR048	2	Chukamnerd et al., 2022
243	PRJNA752484	GCA_023001305.1	JAIGRM000000000	SAMN20599400	TR049	2	Chukamnerd et al., 2022
244	PRJNA752484	GCA_023001255.1	JAIGRL000000000	SAMN20599401	TR050	2	Chukamnerd et al., 2022
245	PRJNA752484	GCA_023001245.1	JAIGRJ000000000	SAMN20599403	TR054	2	Chukamnerd et al., 2022
246	PRJNA752484	GCA_023001225.1	JAIGRI000000000	SAMN20599404	TR058	2	Chukamnerd et al., 2022
247	PRJNA752484	GCA_023001205.1	JAIGRH000000000	SAMN20599405	TR061	2	Chukamnerd et al., 2022
248	PRJNA752484	GCA_023001165.1	JAIGRG000000000	SAMN20599406	TR062	2	Chukamnerd et al., 2022
249	PRJNA752484	GCA_023001185.1	JAIGRF000000000	SAMN20599407	TR063	2	Chukamnerd et al., 2022
250	PRJNA752484	GCA_023001145.1	JAIGRE000000000	SAMN20599408	TR065	2	Chukamnerd et al., 2022
251	PRJNA752484	GCA_023001125.1	JAIGRD000000000	SAMN20599409	TR067	2	Chukamnerd et al., 2022
252	PRJNA752484	GCA_023001065.1	JAIGRB000000000	SAMN20599411	TR069	25	Chukamnerd et al., 2022
253	PRJNA752484	GCA_023001095.1	JAIGRA000000000	SAMN20599412	TR070	2	Chukamnerd et al., 2022
254	PRJNA752484	GCA_023000995.1	JAIGQZ000000000	SAMN20599413	TR071	2	Chukamnerd et al., 2022
255	PRJNA752484	GCA_023000895.1	JAIGQY000000000	SAMN20599414	TR074	2	Chukamnerd et al., 2022
256	PRJNA752484	GCA_023000985.1	JAIGQX000000000	SAMN20599415	TR082	25	Chukamnerd et al., 2022
257	PRJNA752484	GCA_023000885.1	JAIGQW000000000	SAMN20599416	TR084	2	Chukamnerd et al., 2022
258	PRJNA752484	GCA_023000825.1	JAIGQU000000000	SAMN20599418	TR086	2	Chukamnerd et al., 2022
259	PRJNA752484	GCA_023000685.1	JAIGQT000000000	SAMN20599419	TR087	2	Chukamnerd et al., 2022
260	PRJNA752484	GCA_023000755.1	JAIGQS000000000	SAMN20599420	TR088	2	Chukamnerd et al., 2022
261	PRJNA752484	GCA_023000695.1	JAIGQR000000000	SAMN20599421	TR090	2	Chukamnerd et al., 2022
262	PRJNA752484	GCA_023000745.1	JAIGQQ000000000	SAMN20599422	TR096	2	Chukamnerd et al., 2022
263	PRJNA752484	GCA_023000665.1	JAIGQP000000000	SAMN20599423	TR098	2	Chukamnerd et al., 2022
264	PRJNA752484	GCA_023000575.1	JAIGQO000000000	SAMN20599424	TR104	2	Chukamnerd et al., 2022
265	PRJNA752484	GCA_023000515.1	JAIGQN000000000	SAMN20599425	TR106	2	Chukamnerd et al., 2022
266	PRJNA752484	GCA_023000495.1	JAIGQL000000000	SAMN20599427	TR108	2	Chukamnerd et al., 2022
267	PRJNA752484	GCA_023000485.1	JAIGQK000000000	SAMN20599428	TR111	2	Chukamnerd et al., 2022
268	PRJNA752484	GCA_023000305.1	JAIGQJ000000000	SAMN20599429	TR113	2	Chukamnerd et al., 2022
269	PRJNA752484	GCA_023000315.1	JAIGQI000000000	SAMN20599430	TR115	2	Chukamnerd et al., 2022
270	PRJNA752484	GCA_023000445.1	JAIGQH000000000	SAMN20599431	TR118	2	Chukamnerd et al., 2022
271	PRJNA752484	GCA_023000425.1	JAIGQG000000000	SAMN20599432	TR120	2	Chukamnerd et al., 2022
272	PRJNA752484	GCA_023000235.1	JAIGQF000000000	SAMN20599433	TR123	2	Chukamnerd et al., 2022
273	PRJNA752484	GCA_023000245.1	JAIGQE000000000	SAMN20599434	TR124	2	Chukamnerd et al., 2022
274	PRJNA752484	GCA_023000285.1	JAIGQC000000000	SAMN20599436	YL006	2	Chukamnerd et al., 2022
275	PRJNA854605	GCA_029990995.1	JAMZNM000000000	SAMN29439287	MTC0619	25	This study
276	PRJNA854605	GCA_029990985.1	JAMZNL000000000	SAMN29439938	MTC1106	2	This study
